# Supplementary material for: Chronic corticosterone-mediated dysregulation of microRNA network in prefrontal cortex of rats: relevance to depression pathophysiology
Source: Transl Psychiatry. 2015 Nov 17;5(11):e682–. doi: 10.1038/tp.2015.175 (PMC5068767; doi:10.1038/tp.2015.175)
Supplement: Supplementary Table 2 [file tp2015175x2.xls]

## Sheet: All miRNAs
Plate A										Plate B
miRNAs	miRNAs	miRNAs	miRNAs	miRNAs	miRNAs	miRNAs	miRNAs	miRNAs	miRNAs	miRNAs	miRNAs	miRNAs	miRNAs	miRNAs	miRNAs	miRNAs	miRNAs	miRNAs	miRNAs
mmu-let-7b	mmu-miR-34a	mmu-miR-145	mmu-miR-207	rno-miR-327	mmu-miR-369-5p	rno-miR-466b	mmu-miR-582-3p	mmu-miR-879	mmu-miR-684	mmu-miR-31*	rno-miR-135a*	mmu-miR-101a*	mmu-miR-218-2*	mmu-miR-701	mmu-miR-875-5p	mmu-miR-141*	mmu-miR-29a*	mmu-miR-721	mmu-miR-450a-3p
mmu-let-7c	mmu-miR-34c	mmu-miR-146a	rno-miR-207	mmu-miR-328	mmu-miR-370	rno-miR-466c	mmu-miR-582-5p	mmu-miR-881	mmu-miR-685	mmu-miR-322*	rno-miR-136*	mmu-miR-106b*	mmu-miR-22*	mmu-miR-702	mmu-miR-378	mmu-miR-145*	mmu-miR-29b*	mmu-miR-678	mmu-miR-101b
mmu-let-7d	mmu-miR-93	mmu-miR-146b	mmu-miR-208	mmu-miR-329	mmu-miR-375	mmu-miR-466h	mmu-miR-590-5p	rno-miR-881	mmu-miR-686	mmu-miR-325*	rno-miR-204*	mmu-miR-10a*	mmu-miR-24-1*	mmu-miR-704	mmu-miR-149	mmu-miR-146b*	mmu-miR-29c*	mmu-miR-681	mmu-miR-466d-5p
mmu-let-7e	mmu-miR-96	mmu-miR-147	mmu-miR-208b	mmu-miR-330	mmu-miR-376a	mmu-miR-467a	mmu-miR-598	mmu-miR-883a-3p	mmu-miR-687	mmu-miR-33*	rno-miR-20a*	mmu-miR-10b*	mmu-miR-24-2*	mmu-miR-706	mmu-miR-190b	mmu-miR-148a*	mmu-miR-300*	mmu-miR-449c	mmu-miR-466d-3p
mmu-let-7g	mmu-miR-98	mmu-miR-148a	mmu-miR-210	mmu-miR-331-3p	mmu-miR-376b	mmu-miR-467c	rno-miR-598-5p	mmu-miR-883b-3p	mmu-let-7a	mmu-miR-330*	rno-miR-25*	mmu-miR-124*	mmu-miR-26b*	mmu-miR-707	mmu-miR-877	mmu-miR-150*	mmu-miR-302a*	mmu-miR-719	mmu-miR-291b-3p
mmu-let-7i	mmu-miR-99a	mmu-miR-148b	mmu-miR-211	mmu-miR-331-5p	mmu-miR-376c	mmu-miR-467d	mmu-miR-615-3p	mmu-miR-883a-5p	mmu-let-7f	mmu-miR-34c*	rno-miR-28*	mmu-miR-125b*	mmu-miR-27a*	mmu-miR-709	mmu-miR-653	mmu-miR-154*	mmu-miR-302b*	mmu-miR-688	mmu-miR-878-3p
mmu-miR-1	mmu-miR-99b	mmu-miR-150	mmu-miR-214	rno-miR-333	mmu-miR-377	mmu-miR-467e	mmu-miR-615-5p	mmu-miR-125b-3p	mmu-miR-106b	mmu-miR-374*	rno-miR-29b-1*	mmu-miR-127*	mmu-miR-27b*	mmu-miR-710	mmu-miR-760	mmu-miR-15a*	mmu-miR-300	mmu-miR-690	mmu-miR-466a-3p
rno-miR-1	mmu-miR-100	mmu-miR-151-3p	mmu-miR-215	mmu-miR-335-3p	rno-miR-377	mmu-miR-470	mmu-miR-654-3p	mmu-miR-143	mmu-miR-155	mmu-miR-376a*	rno-miR-29b-2*	mmu-miR-130b*	mmu-miR-28*	mmu-miR-711	mmu-miR-673-3p	mmu-miR-15b*	mmu-miR-22	mmu-miR-691	mmu-miR-290-5p
mmu-miR-7a	mmu-miR-101a	mmu-miR-152	mmu-miR-216a	mmu-miR-335-5p	mmu-miR-379	mmu-miR-484	mmu-miR-654-5p	rno-miR-219-1-3p	mmu-miR-17	mmu-miR-378*	rno-miR-30d*	mmu-miR-133a*	mmu-miR-293*	mmu-miR-713	mmu-miR-327	mmu-miR-16*	mmu-miR-206	mmu-miR-692
mmu-miR-7b	mmu-miR-103	mmu-miR-153	mmu-miR-216b	rno-miR-336	mmu-miR-380-3p	mmu-miR-486	mmu-miR-665	rno-miR-219-2-3p	mmu-miR-23a	mmu-miR-382*	rno-miR-363*	mmu-miR-135a*	mmu-miR-294*	mmu-miR-715	mmu-miR-343	mmu-miR-17*	mmu-miR-485	mmu-miR-693-5p
mmu-miR-9	mmu-miR-105	mmu-miR-154	mmu-miR-217	mmu-miR-337-3p	mmu-miR-380-5p	mmu-miR-487b	mmu-miR-666-5p	rno-miR-224	mmu-miR-29a	mmu-miR-411*	rno-miR-379*	mmu-miR-136*	mmu-miR-297a*	mmu-miR-717	mmu-miR-466b-3-3p	mmu-miR-181a-1*	mmu-miR-292-5p	mmu-miR-694
mmu-miR-10a	mmu-miR-107	mmu-miR-181a	mmu-miR-218	mmu-miR-337-5p	mmu-miR-381	mmu-miR-489	mmu-miR-669a	mmu-miR-324-3p	mmu-miR-30a	mmu-miR-425*	rno-miR-382*	mmu-miR-138*	mmu-miR-299*	mmu-miR-718	mmu-miR-466c-5p	mmu-miR-183*	mmu-miR-326	mmu-miR-673-5p
mmu-miR-10b	mmu-miR-122	mmu-miR-181c	mmu-miR-219	mmu-miR-338-3p	mmu-miR-382	mmu-miR-491	mmu-miR-671-3p	mmu-miR-351	mmu-miR-30e	mmu-miR-431*	rno-miR-7a*	mmu-miR-141*	mmu-miR-29a*	mmu-miR-721	mmu-miR-450a-3p	mmu-miR-186*	mmu-miR-291a-5p	mmu-miR-592
mmu-miR-15a	mmu-miR-124	mmu-miR-182	mmu-miR-220	mmu-miR-339-3p	mmu-miR-383	mmu-miR-493	mmu-miR-672	rno-miR-381	mmu-miR-31	mmu-miR-433*	rno-miR-99a*	mmu-miR-145*	mmu-miR-29b*	mmu-miR-678	mmu-miR-101b	mmu-miR-18a*	rno-miR-493	mmu-miR-801
mmu-miR-15b	mmu-miR-125a-3p	mmu-miR-183	mmu-miR-221	rno-miR-339-3p	mmu-miR-384-3p	mmu-miR-494	rno-miR-673	rno-miR-409-5p	mmu-miR-34b-3p	mmu-miR-455*	rno-miR-23a*	mmu-miR-146b*	mmu-miR-29c*	mmu-miR-681	mmu-miR-466d-5p	mmu-miR-191*	mmu-miR-374	mmu-miR-758
mmu-miR-16	mmu-miR-125a-5p	mmu-miR-184	mmu-miR-222	mmu-miR-339-5p	mmu-miR-384-5p	mmu-miR-495	mmu-miR-674	rno-miR-450a	mmu-miR-92a	mmu-miR-463*	rno-miR-24-1*	mmu-miR-148a*	mmu-miR-300*	mmu-miR-449c	mmu-miR-466d-3p	mmu-miR-193*	rno-miR-664	mmu-miR-762
rno-miR-17-3p	mmu-miR-125b-5p	mmu-miR-185	mmu-miR-223	mmu-miR-340-3p	mmu-miR-409-3p	mmu-miR-497	mmu-miR-708	mmu-miR-452	rno-miR-190b	mmu-miR-467a*	mmu-miR-376b*	mmu-miR-150*	mmu-miR-302a*	mmu-miR-719	mmu-miR-291b-3p	mmu-miR-196a*	rno-miR-20b-5p	mmu-miR-761
mmu-miR-18a	mmu-miR-126-3p	mmu-miR-186	mmu-miR-224	mmu-miR-340-5p	mmu-miR-409-5p	mmu-miR-499	mmu-miR-741	mmu-miR-464	mmu-miR-129-5p	mmu-miR-467b*	mmu-miR-376c*	mmu-miR-154*	mmu-miR-302b*	mmu-miR-688	mmu-miR-878-3p	mmu-miR-199b*	rno-miR-352	mmu-miR-764-5p
mmu-miR-18b	mmu-miR-126-5p	mmu-miR-190	mmu-miR-290-3p	mmu-miR-342-3p	mmu-miR-410	mmu-miR-500	mmu-miR-742	mmu-miR-467b	mmu-miR-187	mmu-miR-467e*	mmu-miR-744*	mmu-miR-15a*	mmu-miR-300	mmu-miR-690	mmu-miR-466a-3p	mmu-miR-19a*	rno-miR-489	mmu-miR-764-3p
mmu-miR-19a	mmu-miR-127	mmu-miR-191	mmu-miR-291a-3p	mmu-miR-342-5p	mmu-miR-411	mmu-miR-501-3p	rno-miR-742	mmu-miR-468	mmu-miR-188-3p	mmu-miR-470*	mmu-miR-7a*	mmu-miR-15b*	mmu-miR-22	mmu-miR-691	mmu-miR-290-5p	mmu-miR-200a*	mmu-miR-501-5p	mmu-miR-763
mmu-miR-19b	mmu-miR-128a	mmu-miR-192	mmu-miR-291b-5p	rno-miR-343	rno-miR-421	mmu-miR-503	mmu-miR-743b-3p	mmu-miR-469	mmu-miR-106a	mmu-miR-483*	mmu-miR-302c*	mmu-miR-16*	mmu-miR-206	mmu-miR-692	mmu-let-7a*	mmu-miR-200b*	mmu-miR-695	mmu-miR-759
mmu-miR-20a	mmu-miR-129-3p	mmu-miR-193	mmu-miR-292-3p	mmu-miR-344	mmu-miR-423-5p	mmu-miR-504	mmu-miR-743b-5p	mmu-miR-488	mmu-miR-188-5p	mmu-miR-485*	mmu-miR-30a*	mmu-miR-17*	mmu-miR-485	mmu-miR-693-5p	mmu-let-7b*	mmu-miR-200c*	mmu-miR-696	mmu-miR-693-3p
mmu-miR-20b	mmu-miR-130a	mmu-miR-193b	mmu-miR-293	rno-miR-344-3p	mmu-miR-425	mmu-miR-505	mmu-miR-743a	mmu-miR-490	mmu-miR-302b	mmu-miR-488*	mmu-miR-30b*	mmu-miR-181a-1*	mmu-miR-292-5p	mmu-miR-694	mmu-let-7c-1*	mmu-miR-20a*	mmu-miR-720	mmu-miR-804
rno-miR-20b-3p	mmu-miR-130b	mmu-miR-194	mmu-miR-294	rno-miR-344-5p	mmu-miR-429	mmu-miR-509-3p	rno-miR-743b	mmu-miR-496	mmu-miR-322	mmu-miR-503*	mmu-miR-30c-1*	mmu-miR-183*	mmu-miR-326	mmu-miR-673-5p	mmu-let-7d*	mmu-miR-20b*	mmu-miR-697	mmu-miR-805
mmu-miR-21	mmu-miR-132	mmu-miR-195	mmu-miR-295	mmu-miR-345-3p	mmu-miR-431	mmu-miR-509-5p	mmu-miR-744	rno-miR-505		mmu-miR-674*	mmu-miR-30c-2*	mmu-miR-186*	mmu-miR-291a-5p	mmu-miR-592	mmu-let-7f*	mmu-miR-21*	mmu-miR-698	rno-miR-463
mmu-miR-23b	mmu-miR-133a	mmu-miR-196b	mmu-miR-296-3p	rno-miR-345-3p	mmu-miR-433	mmu-miR-511	rno-miR-758	mmu-miR-546		mmu-miR-676*	mmu-miR-30e*	mmu-miR-18a*	rno-miR-493	mmu-miR-801	mmu-let-7g*	mmu-miR-214*	mmu-miR-699	rno-miR-743a
mmu-miR-24	mmu-miR-133b	rno-miR-196c	mmu-miR-296-5p	mmu-miR-345-5p	mmu-miR-434-3p	mmu-miR-532-3p	rno-miR-760-5p	mmu-miR-547		mmu-miR-708*	mmu-miR-302c*	mmu-miR-191*	mmu-miR-374	mmu-miR-758	mmu-let-7i*	mmu-miR-218-1*	mmu-miR-700	rno-miR-148b-5p
mmu-miR-25	mmu-miR-134	mmu-miR-197	mmu-miR-297c	mmu-miR-346	mmu-miR-434-5p	mmu-miR-532-5p	mmu-miR-770-3p	mmu-miR-652		mmu-miR-712*	mmu-miR-30a*	mmu-miR-193*	rno-miR-664	mmu-miR-762	mmu-miR-101a*	mmu-miR-218-2*	mmu-miR-701	mmu-miR-875-5p
mmu-miR-26a	mmu-miR-135a	mmu-miR-199a-3p	mmu-miR-297b-5p	rno-miR-346	mmu-miR-448	rno-miR-532-5p	mmu-miR-802	mmu-miR-667		mmu-miR-872*	mmu-miR-30b*	mmu-miR-196a*	rno-miR-20b-5p	mmu-miR-761	mmu-miR-106b*	mmu-miR-22*	mmu-miR-702	mmu-miR-378
mmu-miR-26b	mmu-miR-135b	mmu-miR-199a-5p	mmu-miR-298	rno-miR-347	mmu-miR-449a	mmu-miR-539	mmu-miR-871	mmu-miR-668		mmu-miR-877*	mmu-miR-30c-1*	mmu-miR-199b*	rno-miR-352	mmu-miR-764-5p	mmu-miR-10a*	mmu-miR-24-1*	mmu-miR-704	mmu-miR-149
mmu-miR-27a	mmu-miR-136	mmu-miR-200a	mmu-miR-301a	rno-miR-349	mmu-miR-449b	mmu-miR-540-3p	rno-miR-871	mmu-miR-670		mmu-miR-879*	mmu-miR-30c-2*	mmu-miR-19a*	rno-miR-489	mmu-miR-764-3p	mmu-miR-10b*	mmu-miR-24-2*	mmu-miR-706	mmu-miR-190b
mmu-miR-27b	mmu-miR-137	mmu-miR-200b	mmu-miR-301b	mmu-miR-350	mmu-miR-450a-5p	mmu-miR-540-5p	mmu-miR-872	mmu-miR-675-3p		mmu-miR-881*	mmu-miR-30e*	mmu-miR-200a*	mmu-miR-501-5p	mmu-miR-763	mmu-miR-124*	mmu-miR-26b*	mmu-miR-707	mmu-miR-877
mmu-miR-28	mmu-miR-138	mmu-miR-200c	mmu-miR-302a	rno-miR-351	mmu-miR-450b-5p	mmu-miR-542-3p	mmu-miR-873	mmu-miR-675-5p		mmu-miR-9*	mmu-let-7a*	mmu-miR-200b*	mmu-miR-695	mmu-miR-759	mmu-miR-125b*	mmu-miR-27a*	mmu-miR-709	mmu-miR-653
mmu-miR-29b	mmu-miR-139-3p	mmu-miR-201	mmu-miR-302c	mmu-miR-361	mmu-miR-451	mmu-miR-542-5p	mmu-miR-874	mmu-miR-676		mmu-miR-92a*	mmu-let-7b*	mmu-miR-200c*	mmu-miR-696	mmu-miR-693-3p	mmu-miR-127*	mmu-miR-27b*	mmu-miR-710	mmu-miR-760
mmu-miR-29c	mmu-miR-139-5p	mmu-miR-202-3p	mmu-miR-302d	mmu-miR-362-3p	mmu-miR-453	mmu-miR-543	mmu-miR-875-3p	mmu-miR-677		mmu-miR-93*	mmu-let-7c-1*	mmu-miR-20a*	mmu-miR-720	mmu-miR-804	mmu-miR-130b*	mmu-miR-28*	mmu-miR-711	mmu-miR-673-3p
mmu-miR-30b	mmu-miR-140	mmu-miR-202-5p	mmu-miR-320	mmu-miR-363	mmu-miR-455	rno-miR-543	mmu-miR-876-3p	mmu-miR-679		mmu-miR-99b*	mmu-let-7d*	mmu-miR-20b*	mmu-miR-697	mmu-miR-805	mmu-miR-133a*	mmu-miR-293*	mmu-miR-713	mmu-miR-327
mmu-miR-30c	mmu-miR-141	mmu-miR-203	mmu-miR-323-3p	mmu-miR-365	mmu-miR-465a-3p	mmu-miR-544	mmu-miR-876-5p	mmu-miR-680		rno-let-7e*	mmu-let-7f*	mmu-miR-21*	mmu-miR-698	rno-miR-463	mmu-miR-135a*	mmu-miR-294*	mmu-miR-715	mmu-miR-343
mmu-miR-30d	mmu-miR-142-3p	mmu-miR-204	mmu-miR-324-5p	mmu-miR-367	mmu-miR-465a-5p	mmu-miR-551b	rno-miR-878	mmu-miR-682		rno-miR-1*	mmu-let-7g*	mmu-miR-214*	mmu-miR-699	rno-miR-743a	mmu-miR-136*	mmu-miR-297a*	mmu-miR-717	mmu-miR-466b-3-3p
mmu-miR-32	mmu-miR-142-5p	mmu-miR-205	mmu-miR-325	mmu-miR-369-3p	mmu-miR-465b-5p	mmu-miR-574-3p	mmu-miR-878-5p	mmu-miR-683		rno-miR-125b*	mmu-let-7i*	mmu-miR-218-1*	mmu-miR-700	rno-miR-148b-5p	mmu-miR-138*	mmu-miR-299*	mmu-miR-718	mmu-miR-466c-5p
