# Supplementary material for: Chronic corticosterone-mediated dysregulation of microRNA network in prefrontal cortex of rats: relevance to depression pathophysiology
Source: Transl Psychiatry. 2015 Nov 17;5(11):e682–. doi: 10.1038/tp.2015.175 (PMC5068767; doi:10.1038/tp.2015.175)
Supplement: Supplementary Table 3 [file tp2015175x3.xls]

## Sheet: Sheet1
Plate A	VEH Control	CORT 50mg	VEH Control	CORT 50mg	CORT 50mg	CORT 50mg		Plate B	VEH Control	CORT 50mg	VEH Control	CORT 50mg	CORT 50mg	CORT 50mg
miRNA Genes	Rep Avg	Rep Avg	Avg dCt	Avg dCt	ddCt	Fold Change		miRNA Genes	Rep Avg	Rep Avg	Avg dCt	Avg dCt	ddCt	Fold Change
mmu-let-7b-4373168	25.1587	25.3128	-3.63001	-3.43586	0.19415	0.874088		mmu-miR-31*-4395625	28.1626	28.6762	-3.52065	-3.07439	0.446257	0.733945
mmu-let-7c-4373167	23.6791	23.6355	-5.10968	-5.11316	-0.00347142	1.00241		mmu-miR-322*-4395636	28.5111	29.6227	-3.17219	-2.12791	1.04428	0.484887
mmu-let-7d-4395394	25.0841	24.9669	-3.70469	-3.78172	-0.0770333	1.05485		mmu-miR-325*-4373334	30.3197	30.6888	-1.36356	-1.06174	0.30182	0.811228
mmu-let-7e-4395517	23.6157	23.5044	-5.17307	-5.24424	-0.0711668	1.05057		mmu-miR-33*-4395247	29.0399	29.2799	-2.64337	-2.47066	0.17271	0.887175
mmu-let-7g-4395393	22.5601	22.3584	-6.22863	-6.39021	-0.161582	1.11851		mmu-miR-330*-4373337	28.8758	29.0223	-2.8075	-2.72833	0.0791788	0.946596
mmu-let-7i-4395332	23.3279	23.0549	-5.4609	-5.69378	-0.232886	1.17518		mmu-miR-34c*-4395714	27.1062	27.5036	-4.57709	-4.24699	0.330106	0.795478
mmu-miR-1-4395333	31.8215	31.6283	3.03275	2.87967	-0.153085	1.11194		mmu-miR-376a*-4395612	30.7437	30.7406	-0.939621	-1.00997	-0.070351	1.04997
rno-miR-1-4395765	30.1023	29.8629	1.31351	1.11425	-0.199265	1.14811		Y1-4386739	24.7836	24.955	-6.89971	-6.79554	0.10417	0.93034
mmu-miR-7a-4378130	28.3	28.8568	-0.488736	0.108188	0.596924	0.661162		Y1-4386739	24.6968	24.8555	-6.98653	-6.89507	0.0914685	0.938567
mmu-miR-7b-4395685	28.9729	29.4291	0.184104	0.68041	0.496306	0.70892		MammU6-4395470	17.0988	17.0637	-14.5845	-14.6868	-0.102347	1.07352
MammU6-4395470	17.5983	17.1718	-11.1905	-11.5769	-0.386385	1.30711		MammU6-4395470	17.1571	17.0848	-14.5262	-14.6658	-0.139652	1.10164
MammU6-4395470	17.5099	17.0464	-11.2789	-11.7022	-0.423335	1.34102		snoRNA135-4380912	28.7461	28.9806	-2.9372	-2.76998	0.167216	0.890559
mmu-miR-9-4373285	19.5739	19.241	-9.21484	-9.5076	-0.292768	1.22499		snoRNA135-4380912	28.4024	29.1075	-3.28092	-2.64306	0.637868	0.642662
mmu-miR-10a-4373153	33.0595	33.579	4.27074	4.83035	0.559608	0.678486		mmu-miR-378*-4373024	31.8051	32.2824	0.121796	0.531823	0.410027	0.752609
mmu-miR-15a-4373123	27.6237	27.4129	-1.16506	-1.33571	-0.170648	1.12556		mmu-miR-411*-4395349	29.6994	29.8664	-1.98385	-1.88417	0.0996813	0.933239
mmu-miR-15b-4373122	27.9861	28.3706	-0.80268	-0.378032	0.424649	0.74502		mmu-miR-425*-4373202	30.2336	30.7297	-1.4497	-1.02091	0.428785	0.742887
mmu-miR-16-4373121	20.8159	20.9286	-7.97288	-7.82002	0.152863	0.899464		mmu-miR-455*-4378098	29.6666	30.4468	-2.01665	-1.30374	0.712909	0.610089
rno-miR-17-3p-4395779	30.4436	29.9925	1.65485	1.24386	-0.410989	1.3296		mmu-miR-467a*-4386757	27.5141	27.4472	-4.1692	-4.30334	-0.134141	1.09744
mmu-miR-18a-4395533	31.8952	31.9562	3.10647	3.2076	0.101127	0.932304		mmu-miR-467b*-4381092	30.9566	30.9541	-0.726726	-0.796486	-0.0697599	1.04954
mmu-miR-19a-4373099	26.7514	26.0035	-2.03738	-2.74514	-0.707763	1.63327		mmu-miR-485*-4386764	28.8273	28.5872	-2.85596	-3.16341	-0.30745	1.23752
mmu-miR-19b-4373098	22.8577	22.4569	-5.93102	-6.29176	-0.360733	1.28408		mmu-miR-674*-4386773	27.1332	27.0331	-4.55004	-4.71749	-0.167444	1.12307
mmu-miR-20a-4373286	25.5575	25.2043	-3.23122	-3.54436	-0.313137	1.24241		Y1-4386739	24.8386	24.9694	-6.84471	-6.78119	0.0635241	0.956924
mmu-miR-20b-4373263	30.4351	29.9285	1.64634	1.17984	-0.466502	1.38175		Y1-4386739	24.6985	24.9372	-6.98481	-6.81335	0.17146	0.887944
mmu-miR-21-4373090	26.5793	26.3737	-2.20942	-2.37494	-0.16552	1.12157		MammU6-4395470	17.0897	17.0954	-14.5935	-14.6552	-0.0616265	1.04364
mmu-miR-23b-4373073	28.0422	27.7803	-0.746584	-0.968388	-0.221804	1.16619		MammU6-4395470	17.1426	17.083	-14.5406	-14.6676	-0.126939	1.09197
mmu-miR-24-4373072	20.4343	20.2392	-8.35442	-8.50943	-0.155011	1.11343		snoRNA135-4380912	28.4591	28.9975	-3.22419	-2.75305	0.471137	0.721396
mmu-miR-25-4373071	28.9905	28.9536	0.201697	0.204922	0.003225	0.997767		snoRNA135-4380912	28.3333	28.7916	-3.34998	-2.95893	0.391045	0.762577
mmu-miR-26a-4395166	21.841	21.4906	-6.9478	-7.25806	-0.310253	1.23993		mmu-miR-872*-4395672	27.3659	27.487	-4.31739	-4.26355	0.0538389	0.963369
mmu-miR-26b-4395167	24.6014	24.3828	-4.1874	-4.36581	-0.178407	1.13163		mmu-miR-877*-4395678	27.5447	27.7333	-4.13858	-4.0173	0.12128	0.919372
mmu-miR-27a-4373287	26.0269	25.4641	-2.76184	-3.28458	-0.522738	1.43668		mmu-miR-879*-4395603	30.8806	30.9285	-0.802701	-0.822119	-0.0194184	1.01355
mmu-miR-27b-4373068	26.2353	25.8799	-2.5535	-2.86879	-0.315288	1.24426		mmu-miR-9*-4395342	22.6071	22.4135	-9.0762	-9.33704	-0.260846	1.19818
MammU6-4395470	17.4441	17.0837	-11.3446	-11.665	-0.320393	1.24867		mmu-miR-93*-4395250	26.2977	26.592	-5.38559	-5.15859	0.227003	0.854408
MammU6-4395470	17.5632	17.1273	-11.2255	-11.6213	-0.395799	1.31567		mmu-miR-99b*-4395307	28.8966	29.2621	-2.78667	-2.48844	0.298223	0.813254
mmu-miR-28-4373067	29.296	29.3609	0.507205	0.612237	0.105032	0.929784		rno-miR-125b*-4395775	26.7471	26.9006	-4.93622	-4.85002	0.0861935	0.942005
mmu-miR-29b-4373288	26.8224	25.7844	-1.96635	-2.96428	-0.997928	1.99713		rno-miR-136*-4395211	25.0921	25.0262	-6.59114	-6.72438	-0.133236	1.09675
mmu-miR-29c-4395171	21.8824	21.1953	-6.90639	-7.55331	-0.646914	1.56582		rno-miR-204*-4395777	29.1843	30.2436	-2.49896	-1.50698	0.991975	0.502789
mmu-miR-30b-4373290	21.908	21.8001	-6.88079	-6.94853	-0.0677383	1.04807		U87-4386735	24.35	24.7806	-7.33328	-6.96997	0.363316	0.777376
mmu-miR-30c-4373060	21.0274	20.9203	-7.76135	-7.82835	-0.0669977	1.04753		U87-4386735	24.668	24.6285	-7.01525	-7.1221	-0.106855	1.07688
mmu-miR-30d-4373059	24.9578	24.9285	-3.83099	-3.82016	0.010833	0.992519		rno-miR-20a*-4381116	33.1255	33.8147	#VALUE!	#VALUE!	#VALUE!	#VALUE!
mmu-miR-34a-4395168	25.6277	25.5092	-3.16101	-3.2394	-0.0783935	1.05584		rno-miR-28*-4395557	29.5946	29.2473	-2.08871	-2.50323	-0.414523	1.33286
mmu-miR-34c-4373036	29.865	30.4641	1.07627	1.7155	0.639228	0.642056		rno-miR-29b-2*-4395277	31.3997	31.2239	-0.283619	-0.526704	-0.243084	1.18352
mmu-miR-93-4373302	25.5341	25.6623	-3.25461	-3.08639	0.168218	0.889941		rno-miR-30d*-4395416	30.4676	30.5618	-1.21568	-1.18877	0.0269045	0.981524
mmu-miR-98-4373009	29.3216	28.9492	0.532796	0.200511	-0.332285	1.25901		rno-miR-379*-4395782	32.1072	32.2017	0.423916	0.451137	0.0272211	0.981309
mmu-miR-99a-4373008	24.6809	24.5825	-4.1079	-4.1662	-0.0582975	1.04124		rno-miR-382*-4381128	33.2128	33.5536	1.52949	1.80305	0.27357	0.82727
mmu-miR-99b-4373007	26.9188	26.7753	-1.86994	-1.97336	-0.103424	1.07432		rno-miR-7a*-4395763	24.6065	24.7789	-7.07683	-6.97166	0.105171	0.929695
mmu-miR-100-4373160	24.3136	24.2443	-4.47513	-4.50437	-0.0292406	1.02047		rno-miR-99a*-4395774	30.9688	31.0069	-0.71452	-0.74367	-0.0291502	1.02041
mmu-miR-101a-4395364	27.1907	26.4775	-1.59805	-2.27111	-0.673059	1.59445		mmu-miR-376b*-4395581	24.5403	24.641	-7.14301	-7.10955	0.0334574	0.977076
mmu-miR-103-4373158	26.0919	25.8483	-2.69684	-2.90032	-0.203473	1.15147		mmu-miR-744*-4395436	30.7753	30.9248	-0.907973	-0.825826	0.0821471	0.944651
mmu-miR-107-4373154	29.8105	29.6215	1.0217	0.872837	-0.148863	1.1087		mmu-miR-7a*-4381118	24.7802	24.906	-6.90313	-6.84454	0.058589	0.960203
mmu-miR-122-4395356	17.3934	16.9966	-11.3954	-11.7521	-0.356696	1.28049		U87-4386735	24.4361	24.7071	-7.24718	-7.04345	0.203728	0.868304
mmu-miR-124-4373295	23.9359	23.0735	-4.85285	-5.67518	-0.822331	1.76826		U87-4386735	24.5116	24.8234	-7.17167	-6.92723	0.244441	0.844143
mmu-miR-125a-3p-4395310	32.167	32.9947	#VALUE!	4.24603	#VALUE!	#VALUE!		mmu-miR-30a*-4373062	23.7229	23.833	-7.96035	-7.91761	0.0427336	0.970814
mmu-miR-125a-5p-4395309	23.2842	23.4868	-5.50457	-5.26186	0.242711	0.845156		mmu-miR-30e*-4373057	23.8393	23.9987	-7.84401	-7.75188	0.0921251	0.93814
mmu-miR-125b-5p-4373148	21.9898	21.934	-6.79895	-6.81462	-0.0156679	1.01092		mmu-miR-30a*-4373062	23.7932	23.7832	-7.89004	-7.96743	-0.077389	1.05511
mmu-miR-126-3p-4395339	20.2064	20.2972	-8.58238	-8.45148	0.130897	0.913263		mmu-miR-30e*-4373057	23.8204	23.7929	-7.86287	-7.95769	-0.094825	1.06794
mmu-miR-126-5p-4373269	23.4552	22.9836	-5.33353	-5.76502	-0.431489	1.34862		mmu-let-7a*-4395608	30.158	29.4856	-1.52524	-2.26499	-0.739749	1.66989
mmu-miR-127-4373147	22.6356	22.6775	-6.15318	-6.07117	0.082006	0.944743		mmu-let-7c-1*-4395609	32.645	32.7149	0.961665	0.964273	0.00260796	0.998194
mmu-miR-128a-4395327	24.0619	23.5328	-4.72689	-5.21589	-0.489002	1.40347		mmu-let-7g*-4395622	31.2339	31.5116	-0.44942	-0.238932	0.210489	0.864244
mmu-miR-129-3p-4373297	24.0583	23.8008	-4.73041	-4.94787	-0.217462	1.16269		mmu-let-7i*-4395283	31.6927	32.3493	0.00937587	0.59877	0.589394	0.664622
mmu-miR-130a-4373145	27.2684	27.0549	-1.52031	-1.69375	-0.173437	1.12774		mmu-miR-124*-4395308	33.4843	33.6912	1.80103	1.94065	0.139616	0.907761
mmu-miR-130b-4373144	31.529	30.601	2.74022	1.85232	-0.887898	1.85048		mmu-miR-125b*-4395638	30.1543	30.5755	-1.52898	-1.17504	0.353933	0.782448
mmu-miR-132-4373143	20.2346	19.8149	-8.55413	-8.9337	-0.379569	1.30095		mmu-miR-127*-4395340	34.1403	33.6123	2.45698	1.86171	-0.595277	1.51076
mmu-miR-133a-4395357	27.1319	27.2625	-1.65686	-1.48611	0.170751	0.88838		mmu-miR-130b*-4395590	33.1068	34.1065	1.42354	#VALUE!	#VALUE!	#VALUE!
mmu-miR-133b-4395358	30.7235	30.772	1.93471	2.02335	0.0886364	0.940411		mmu-miR-135a*-4395343	28.6361	28.7699	-3.04722	-2.9807	0.0665163	0.954941
mmu-miR-134-4373299	26.9667	27.5941	-1.82202	-1.15456	0.667463	0.629613		mmu-miR-138*-4395684	26.6422	26.533	-5.04112	-5.21762	-0.176497	1.13014
mmu-miR-135a-4373140	25.4486	25.4893	-3.34016	-3.25937	0.0807959	0.945536		mmu-miR-154*-4378065	34.0688	33.7554	#VALUE!	2.00486	#VALUE!	#VALUE!
mmu-miR-135b-4395372	24.2217	23.8055	-4.56705	-4.94318	-0.376124	1.29785		mmu-miR-15a*-4395618	34.8283	33.9831	3.14503	2.23253	-0.912504	1.88231
mmu-miR-136-4395641	25.0576	24.1163	-3.73113	-4.63233	-0.901201	1.86762		mmu-miR-15b*-4395284	33.383	34.2435	1.69976	2.49293	0.79317	0.577075
mmu-miR-137-4373301	24.7259	24.2059	-4.06282	-4.54276	-0.479939	1.39468		mmu-miR-16*-4395619	33.7281	33.2564	2.04477	1.50585	-0.538917	1.45288
mmu-miR-138-4395395	20.0031	19.794	-8.78562	-8.95465	-0.169027	1.1243		mmu-miR-181a-1*-4373086	30.1657	30.4871	-1.5176	-1.2635	0.254108	0.838505
mmu-miR-139-3p-4395676	29.9562	29.7266	1.16745	0.977915	-0.189533	1.14039		mmu-miR-18a*-4395620	34.5746	34.7091	#VALUE!	2.95856	#VALUE!	#VALUE!
mmu-miR-139-5p-4395400	22.1257	21.7209	-6.66308	-7.02774	-0.364659	1.28758		mmu-miR-191*-4395706	32.4634	32.7897	0.780125	1.03908	0.258953	0.835694
mmu-miR-140-4373374	23.2705	23.1374	-5.51823	-5.61124	-0.0930108	1.06659		mmu-miR-193*-4395707	32.1554	33.2706	0.472067	1.52005	1.04799	0.483643
mmu-miR-142-3p-4373136	28.2894	27.8397	-0.499317	-0.908922	-0.409605	1.32832		mmu-miR-218-1*-4395682	33.6793	33.8004	1.99604	2.04977	0.0537323	0.963441
mmu-miR-142-5p-4395359	34.4225	33.5737	#VALUE!	4.82508	#VALUE!	#VALUE!		mmu-miR-218-2*-4395405	30.6462	30.1591	-1.03709	-1.59144	-0.554348	1.4685
snoRNA135-4380912	27.9842	27.6863	-0.804528	-1.06238	-0.257848	1.19569		mmu-miR-22*-4395412	30.892	30.6305	-0.791314	-1.12013	-0.328812	1.25598
mmu-miR-145-4395389	23.2262	23.3502	-5.56251	-5.3984	0.164115	0.892476		mmu-miR-24-2*-4395624	27.8715	27.5028	-3.81179	-4.24777	-0.435986	1.35283
mmu-miR-146a-4373132	24.0826	24.7705	-4.70618	-3.9782	0.727979	0.603749		mmu-miR-26b*-4395555	31.9735	31.862	0.290194	0.111405	-0.178789	1.13193
mmu-miR-146b-4373178	23.1712	22.9711	-5.61753	-5.77758	-0.160044	1.11732		mmu-miR-27a*-4395556	32.6872	32.0149	1.0039	0.264283	-0.739615	1.66973
mmu-miR-148a-4373130	28.4135	28.313	-0.375245	-0.435681	-0.0604367	1.04278		mmu-miR-27b*-4395285	32.026	32.2176	0.342728	0.467041	0.124313	0.917441
mmu-miR-148b-4373129	30.001	29.7797	1.21228	1.03105	-0.181227	1.13385		mmu-miR-28*-4395675	31.0254	32.1467	-0.657911	0.396148	1.05406	0.481611
mmu-miR-150-4373127	22.2913	22.1626	-6.49748	-6.58608	-0.0885995	1.06334		mmu-miR-297a*-4395584	30.7594	30.7108	-0.923869	-1.0398	-0.115934	1.08368
mmu-miR-151-3p-4373304	29.4161	29.4902	0.627357	0.741585	0.114228	0.923876		mmu-miR-299*-4373188	32.258	32.9558	0.574739	1.20518	0.630438	0.64598
mmu-miR-152-4395170	27.516	27.9594	-1.2728	-0.789295	0.483507	0.715237		mmu-miR-29a*-4395558	30.2999	30.4189	-1.38339	-1.33172	0.051671	0.964818
mmu-miR-153-4373305	30.8138	29.5545	2.025	0.805803	-1.2192	2.32818		mmu-miR-29b*-4395627	31.1905	31.3295	-0.492753	-0.421128	0.0716254	0.951565
mmu-miR-154-4373270	34.1188	33.6019	#VALUE!	4.85328	#VALUE!	#VALUE!		mmu-miR-29c*-4381131	28.9288	28.8637	-2.75451	-2.88685	-0.132343	1.09607
mmu-miR-181a-4373117	26.5746	26.0052	-2.2141	-2.74342	-0.529318	1.44325		mmu-miR-300*-4395743	34.225	34.3821	#VALUE!	#VALUE!	#VALUE!	#VALUE!
mmu-miR-181c-4373115	30.7176	29.8853	1.92881	1.13663	-0.792173	1.73168		mmu-miR-22-4373079	26.4981	26.8202	-5.18519	-4.93037	0.254817	0.838094
mmu-miR-182-4395729	30.1393	32.5393	1.35059	3.79067	2.44008	0.184274		mmu-miR-206-4373092	28.6325	28.7964	-3.05083	-2.9542	0.0966316	0.935214
mmu-miR-184-4373113	31.1394	31.3627	2.35068	2.61406	0.263382	0.833133		mmu-miR-485-4373212	29.4154	29.7485	-2.26789	-2.0021	0.265787	0.831745
mmu-miR-185-4395382	26.1513	26.1541	-2.63746	-2.59452	0.0429369	0.970677		mmu-miR-326-4373335	30.5438	30.4305	-1.13945	-1.32007	-0.180622	1.13337
mmu-miR-186-4395396	23.887	24.1172	-4.90173	-4.63149	0.270243	0.82918		rno-miR-493-4378100	33.242	34.1638	#VALUE!	2.41325	#VALUE!	#VALUE!
mmu-miR-190-4373110	29.5863	29.2156	0.797541	0.466934	-0.330607	1.25754		mmu-miR-374-4381045	25.3048	25.583	-6.37849	-6.16755	0.210937	0.863976
mmu-miR-191-4395410	20.5795	20.6602	-8.20928	-8.08843	0.120852	0.919644		rno-miR-664-4381103	24.4064	24.652	-7.2769	-7.09861	0.178294	0.883747
mmu-miR-192-4373108	27.5975	27.6512	-1.19126	-1.09747	0.0937888	0.937059		rno-miR-20b-5p-4381106	30.7972	30.7856	-0.88613	-0.965008	-0.0788778	1.0562
mmu-miR-193-4395361	33.3458	33.2141	4.55703	4.46546	-0.0915664	1.06553		rno-miR-352-4381119	29.3247	29.954	-2.35855	-1.79661	0.56194	0.677391
mmu-miR-193b-4395597	25.7487	25.4652	-3.04008	-3.28344	-0.243358	1.18374		rno-miR-489-4381127	31.4314	31.8513	-0.25189	0.100675	0.352564	0.783191
mmu-miR-194-4373106	28.3715	28.1046	-0.417275	-0.644089	-0.226815	1.17025		mmu-miR-720-4381052	22.1293	22.1727	-9.55402	-9.57786	-0.0238389	1.01666
mmu-miR-195-4373105	23.9429	23.5841	-4.84586	-5.16457	-0.318713	1.24722		mmu-miR-699-4381056	30.5786	30.25	-1.1047	-1.50059	-0.395899	1.31576
mmu-miR-197-4373102	31.2358	30.6231	2.447	1.87445	-0.572552	1.48715		mmu-miR-706-4381061	30.8125	31.2717	-0.870817	-0.478905	0.391912	0.762119
mmu-miR-199a-3p-4395415	28.7727	28.6435	-0.0160295	-0.105176	-0.0891463	1.06374		mmu-miR-709-4381063	21.7215	21.5286	-9.9618	-10.222	-0.260184	1.19763
mmu-miR-200a-4378069	29.9308	34.6762	1.14209	5.92754	4.78545	0.0362607		mmu-miR-721-4381073	34.4796	33.7883	2.79634	2.03775	-0.758599	1.69185
mmu-miR-200b-4395362	29.6473	34.6133	0.858582	#VALUE!	#VALUE!	#VALUE!		mmu-miR-678-4381076	31.2882	31.913	-0.395056	0.162448	0.557504	0.679477
mmu-miR-200c-4395411	29.3118	32.3946	0.523045	3.64593	3.12289	0.114794		mmu-miR-690-4381086	24.4436	24.4804	-7.23971	-7.27014	-0.0304322	1.02132
mmu-miR-202-3p-4373311	32.3061	31.9918	3.51735	3.24314	-0.274203	1.20933		mmu-miR-592-4395560	27.4817	27.5884	-4.20156	-4.16217	0.039387	0.973068
mmu-miR-203-4373095	28.9602	28.4366	0.17142	-0.312068	-0.483489	1.39812		mmu-miR-764-5p-4395568	32.3599	33.0122	0.67659	1.26159	0.584997	0.666651
mmu-miR-204-4373094	24.0025	24.2614	-4.7863	-4.48723	0.299072	0.812775		mmu-miR-805-4395577	33.1604	33.2943	1.47716	1.54374	0.0665799	0.954899
mmu-miR-205-4373093	34.2826	33.0529	5.49383	#VALUE!	#VALUE!	#VALUE!		rno-miR-463-4395751	33.0925	32.4082	1.40917	0.657602	-0.75157	1.68362
rno-miR-207-4381096	30.3654	30.1545	1.57668	1.40589	-0.170794	1.12568		rno-miR-148b-5p-4395759	32.5294	32.8248	0.846139	1.07425	0.228116	0.853749
mmu-miR-210-4373089	28.4183	28.4288	-0.370477	-0.319842	0.0506343	0.965512		mmu-miR-875-5p-4395314	32.8805	33.4895	1.19725	1.73895	0.541706	0.686958
mmu-miR-211-4373315	33.3569	32.1857	4.56818	3.43707	-1.13112	2.19028		mmu-miR-378-4395354	24.3706	24.765	-7.31271	-6.98561	0.327097	0.797139
mmu-miR-214-4395417	32.7586	33.3898	#VALUE!	4.64117	#VALUE!	#VALUE!		mmu-miR-149-4395366	22.4046	22.786	-9.27869	-8.9646	0.314088	0.80436
mmu-miR-218-4373081	21.34	20.9377	-7.4488	-7.81093	-0.362132	1.28532		mmu-miR-877-4395402	31.6514	32.8621	-0.0319046	1.11149	1.14339	0.452694
mmu-miR-219-4373080	28.745	27.8403	-0.0437945	-0.908378	-0.864584	1.82081		mmu-miR-760-4395439	28.255	28.7823	-3.42832	-2.96832	0.459995	0.726989
mmu-miR-221-4373077	25.8298	25.6158	-2.959	-3.13289	-0.173892	1.1281		mmu-miR-673-3p-4395579	29.8428	30.5475	-1.84048	-1.20307	0.63741	0.642866
mmu-miR-222-4395387	21.0172	20.8177	-7.77156	-7.93095	-0.159387	1.11681		mmu-miR-101b-4395661	25.3315	25.1322	-6.35181	-6.61838	-0.266572	1.20295
mmu-miR-223-4395406	26.7773	27.046	-2.01144	-1.70265	0.30879	0.807319		mmu-miR-466d-3p-4395665	25.057	25.0455	-6.62631	-6.7051	-0.0787913	1.05613
mmu-miR-296-5p-4373066	32.1605	32.3683	3.37173	3.61962	0.247891	0.842127		mmu-miR-878-3p-4395671	34.6793	34.6073	2.99606	2.8567	-0.13936	1.10142
mmu-miR-298-4395728	32.8477	33.3138	4.05895	4.56512	0.506168	0.70409		mmu-let-7a*-4395608	29.52	29.8599	-2.16324	-1.89069	0.272553	0.827853
mmu-miR-301a-4373064	26.5588	26.2341	-2.22996	-2.51454	-0.284573	1.21805		mmu-let-7c-1*-4395609	32.5624	33.2016	0.879127	1.45106	0.571933	0.672715
mmu-miR-301b-4395730	27.0329	26.4782	-1.75582	-2.27042	-0.51459	1.42859		mmu-let-7g*-4395622	31.9885	31.9956	0.305168	0.245026	-0.0601425	1.04257
mmu-miR-320-4395388	25.2975	25.227	-3.49124	-3.52169	-0.0304498	1.02133		mmu-let-7i*-4395283	31.7013	32.6276	0.0179749	0.877019	0.859044	0.551318
mmu-miR-323-3p-4395338	24.2781	24.2621	-4.51065	-4.48656	0.0240905	0.98344		mmu-miR-124*-4395308	33.4407	32.3041	1.75742	0.553569	-1.20385	2.30353
mmu-miR-324-5p-4373052	28.3811	27.8427	-0.407624	-0.905946	-0.498322	1.41257		mmu-miR-125b*-4395638	30.2543	30.3542	-1.42898	-1.39635	0.0326312	0.977636
mmu-miR-325-4395640	30.8362	30.5574	2.04747	1.80877	-0.238703	1.17993		mmu-miR-127*-4395340	33.6138	34.1848	#VALUE!	2.43419	#VALUE!	#VALUE!
rno-miR-327-4381108	34.4075	32.7714	5.61877	4.02275	-1.59602	3.02308		mmu-miR-130b*-4395590	34.9024	34.8086	3.21914	#VALUE!	#VALUE!	#VALUE!
mmu-miR-328-4373049	24.7862	24.4955	-4.00252	-4.25314	-0.250617	1.18972		mmu-miR-135a*-4395343	28.6088	29.1135	-3.07451	-2.63709	0.43742	0.738454
mmu-miR-329-4373336	31.764	32.6534	2.97521	3.90477	0.929559	0.525019		mmu-miR-138*-4395684	26.7447	26.4718	-4.93859	-5.27877	-0.340178	1.26591
mmu-miR-330-4395341	29.9765	30.2195	1.18775	1.4709	0.28315	0.821795		mmu-miR-146b*-4395583	34.8638	33.7861	3.18052	2.03557	-1.14495	2.21139
mmu-miR-331-3p-4373046	24.7698	24.6424	-4.01899	-4.10627	-0.087287	1.06237		mmu-miR-154*-4378065	33.0607	33.2768	1.37739	1.52621	0.148819	0.901988
mmu-miR-331-5p-4395344	30.6867	30.8078	1.89798	2.05917	0.161192	0.894286		mmu-miR-15b*-4395284	33.4294	34.872	1.74616	3.12141	1.37525	0.385486
rno-miR-333-4381109	32.3881	31.325	3.59934	2.57631	-1.02303	2.03218		mmu-miR-16*-4395619	34.8764	33.0911	3.1931	#VALUE!	#VALUE!	#VALUE!
mmu-miR-335-3p-4395296	27.9843	27.8565	-0.804467	-0.892099	-0.0876327	1.06263		mmu-miR-181a-1*-4373086	29.9947	30.2841	-1.68855	-1.4665	0.222056	0.857343
mmu-miR-335-5p-4373045	26.8416	26.5945	-1.94716	-2.15417	-0.207002	1.15429		mmu-miR-18a*-4395620	34.3096	33.5297	#VALUE!	#VALUE!	#VALUE!	#VALUE!
rno-miR-336-4381111	34.5625	34.0841	5.77372	#VALUE!	#VALUE!	#VALUE!		mmu-miR-191*-4395706	32.6496	34.1186	0.966273	2.36802	1.40174	0.378471
mmu-miR-337-3p-4395662	29.0846	28.6059	0.295869	-0.142793	-0.438661	1.35535		mmu-miR-193*-4395707	32.5617	33.3972	0.878461	1.6466	0.768138	0.587175
mmu-miR-337-5p-4395645	28.0077	27.9645	-0.781063	-0.784138	-0.00307542	1.00213		mmu-miR-214*-4395404	33.7304	33.9141	2.04707	2.16356	0.1165	0.922423
mmu-miR-338-3p-4395363	27.2866	27.1126	-1.50214	-1.6361	-0.133959	1.0973		mmu-miR-218-1*-4395682	33.4993	33.7611	1.81599	2.01057	0.194576	0.87383
rno-miR-339-3p-4395760	30.3708	31.0073	1.58204	2.25866	0.676618	0.62563		mmu-miR-218-2*-4395405	30.6235	30.4111	-1.05979	-1.3395	-0.279703	1.21394
mmu-miR-339-5p-4395368	30.7941	30.5588	2.00535	1.81011	-0.195245	1.14492		mmu-miR-22*-4395412	30.6735	31.1133	-1.00975	-0.637282	0.372466	0.772461
U87-4386735	25.1631	25.1537	-3.62569	-3.59493	0.0307653	0.978901		mmu-miR-24-1*-4378067	34.3352	33.1665	#VALUE!	#VALUE!	#VALUE!	#VALUE!
mmu-miR-340-3p-4395370	27.9395	27.8026	-0.849229	-0.946016	-0.0967871	1.06939		mmu-miR-24-2*-4395624	27.9173	27.7009	-3.76599	-4.04964	-0.283653	1.21727
mmu-miR-340-5p-4395369	27.0131	26.5978	-1.77564	-2.15089	-0.375251	1.29707		mmu-miR-26b*-4395555	32.2036	32.7153	0.520352	0.964679	0.444327	0.734927
mmu-miR-342-3p-4395371	24.026	24.065	-4.76275	-4.68364	0.0791065	0.946644		mmu-miR-27a*-4395556	32.5599	32.3866	0.876569	0.636007	-0.240562	1.18145
mmu-miR-342-5p-4395657	31.0512	31.1813	2.26243	2.43266	0.170227	0.888703		mmu-miR-27b*-4395285	32.2581	32.1994	0.574849	0.448858	-0.125991	1.09126
mmu-miR-344-4373340	29.2119	28.9078	0.423123	0.159159	-0.263964	1.20077		mmu-miR-28*-4395675	31.4401	31.8809	-0.243189	0.130332	0.373521	0.771896
rno-miR-344-3p-4381112	28.5682	28.1245	-0.220599	-0.624149	-0.40355	1.32276		mmu-miR-297a*-4395584	30.7609	31.1437	-0.922431	-0.606903	0.315528	0.803557
rno-miR-345-3p-4395762	30.8707	31.0216	2.08194	2.27296	0.191021	0.875986		mmu-miR-299*-4373188	32.6759	32.8798	0.992605	1.12925	0.136643	0.909634
mmu-miR-345-5p-4395658	30.5946	30.5169	1.80587	1.76822	-0.0376492	1.02644		mmu-miR-29a*-4395558	30.3704	30.5039	-1.31287	-1.24668	0.0661863	0.95516
rno-miR-346-4381113	31.9457	31.621	3.1569	2.87236	-0.284534	1.21802		mmu-miR-29b*-4395627	30.9453	31.2085	-0.73794	-0.542078	0.195863	0.873051
rno-miR-347-4381114	33.5577	32.8495	4.76891	4.10089	-0.668014	1.58888		mmu-miR-29c*-4381131	29.1522	29.2705	-2.53106	-2.48006	0.0510051	0.965264
mmu-miR-350-4395660	31.807	31.4668	3.01827	2.7182	-0.300068	1.2312		mmu-miR-22-4373079	26.7064	26.8346	-4.9769	-4.91595	0.060942	0.958638
rno-miR-351-4395764	31.8263	32.3981	3.03752	3.64947	0.611952	0.654311		mmu-miR-206-4373092	28.4281	29.0397	-3.25522	-2.71093	0.544292	0.685728
mmu-miR-361-4373035	28.8254	28.6247	0.0366745	-0.123949	-0.160623	1.11777		mmu-miR-485-4373212	30.3649	30.3036	-1.31836	-1.44695	-0.128591	1.09323
mmu-miR-362-3p-4395746	32.3623	32.5772	3.57353	3.82852	0.254997	0.837989		mmu-miR-326-4373335	30.2859	30.5284	-1.3974	-1.22221	0.175188	0.885652
mmu-miR-365-4373194	29.0281	28.633	0.239376	-0.11567	-0.355046	1.27903		rno-miR-493-4378100	33.839	33.6697	#VALUE!	1.91914	#VALUE!	#VALUE!
mmu-miR-369-3p-4373032	31.8748	31.7735	3.08601	3.02487	-0.0611389	1.04329		mmu-miR-374-4381045	25.3305	25.6679	-6.35282	-6.08265	0.270177	0.829218
mmu-miR-369-5p-4373195	27.5492	27.199	-1.23954	-1.54966	-0.310114	1.23981		rno-miR-664-4381103	24.3148	24.5866	-7.36852	-7.16398	0.204543	0.867814
mmu-miR-370-4395386	28.6563	28.4702	-0.132452	-0.278433	-0.145982	1.10648		rno-miR-20b-5p-4381106	31.173	31.1622	-0.510299	-0.588354	-0.0780552	1.05559
mmu-miR-375-4373027	30.0232	30.3587	1.2344	1.6101	0.375694	0.770734		rno-miR-352-4381119	29.4372	29.9215	-2.24612	-1.8291	0.417015	0.748973
mmu-miR-376a-4373347	26.4735	25.6024	-2.3153	-3.14627	-0.830967	1.77888		rno-miR-489-4381127	30.2854	32.8133	-1.39786	1.06272	2.46059	0.181673
mmu-miR-376b-4395582	29.7064	29.4703	0.917609	0.721638	-0.195971	1.14549		mmu-miR-720-4381052	22.2395	22.1856	-9.44379	-9.56493	-0.121136	1.08759
mmu-miR-376c-4395580	26.1298	25.7786	-2.65896	-2.97	-0.311043	1.2406		mmu-miR-699-4381056	31.469	30.5311	-0.214307	-1.21949	-1.00518	2.00719
mmu-miR-379-4373349	24.5458	24.5868	-4.24296	-4.16181	0.0811565	0.9453		mmu-miR-706-4381061	31.4047	31.3371	-0.278557	-0.413457	-0.1349	1.09802
mmu-miR-380-5p-4395731	27.1021	27.2181	-1.68662	-1.53055	0.156067	0.897469		mmu-miR-709-4381063	21.7719	21.5674	-9.91143	-10.1832	-0.271766	1.20728
mmu-miR-381-4373020	33.4284	33.5758	4.63962	4.82715	0.187537	0.878104		mmu-miR-721-4381073	34.2934	34.3842	2.61015	2.63363	0.0234856	0.983853
mmu-miR-382-4373019	25.1973	25.2859	-3.5915	-3.46273	0.128762	0.914616		mmu-miR-678-4381076	31.6645	31.0964	-0.0187676	-0.654185	-0.635417	1.55339
mmu-miR-383-4381093	25.8059	25.5208	-2.98288	-3.22788	-0.245	1.18509		mmu-miR-690-4381086	24.4597	24.4078	-7.22362	-7.34282	-0.119207	1.08614
mmu-miR-384-3p-4395733	27.5248	27.2664	-1.26392	-1.48229	-0.218367	1.16342		mmu-miR-592-4395560	27.7089	27.6089	-3.97439	-4.14168	-0.167285	1.12294
mmu-miR-384-5p-4395732	20.9738	20.7668	-7.81493	-7.9818	-0.166871	1.12262		mmu-miR-764-5p-4395568	31.9895	32.8902	0.30619	1.13964	0.833455	0.561184
mmu-miR-409-3p-4395443	25.1139	25.2788	-3.67483	-3.46987	0.204961	0.867562		mmu-miR-805-4395577	33.1111	33.3209	1.42784	1.57034	0.142508	0.905943
mmu-miR-409-5p-4395442	30.6465	30.0236	1.85774	1.27498	-0.582758	1.49771		rno-miR-463-4395751	32.8879	32.8549	1.20463	1.10434	-0.100296	1.07199
mmu-miR-410-4378093	26.3571	26.1804	-2.4317	-2.56827	-0.136564	1.09928		rno-miR-148b-5p-4395759	33.6033	33.0753	1.92004	#VALUE!	#VALUE!	#VALUE!
mmu-miR-411-4381013	24.1994	23.7175	-4.58936	-5.0311	-0.441737	1.35824		mmu-miR-875-5p-4395314	34.0414	33.4836	2.35814	1.73305	-0.625088	1.5423
rno-miR-421-4381122	32.0295	31.5654	3.24074	2.8168	-0.423941	1.34159		mmu-miR-378-4395354	24.4814	24.7734	-7.20192	-6.97717	0.224751	0.855743
mmu-miR-425-4380926	27.567	27.0757	-1.22173	-1.67295	-0.451215	1.36719		mmu-miR-149-4395366	22.4381	22.679	-9.24517	-9.07162	0.173549	0.886659
mmu-miR-429-4373355	30.0299	34.6069	1.2411	#VALUE!	#VALUE!	#VALUE!		mmu-miR-877-4395402	31.7303	32.517	0.0470239	0.766375	0.719351	0.607371
Y1-4386739	23.5565	23.3784	-5.23229	-5.37023	-0.137946	1.10034		mmu-miR-760-4395439	28.6023	28.678	-3.08096	-3.07257	0.00839262	0.9942
mmu-miR-431-4395173	26.5522	26.3792	-2.23654	-2.36941	-0.132863	1.09647		mmu-miR-673-3p-4395579	30.234	30.2053	-1.44932	-1.54529	-0.0959703	1.06878
mmu-miR-433-4373205	26.5493	26.6034	-2.2395	-2.14521	0.0942883	0.936734		mmu-miR-101b-4395661	25.3876	25.2282	-6.29567	-6.52234	-0.226662	1.17012
mmu-miR-434-3p-4395734	22.3525	22.1684	-6.43622	-6.58026	-0.144038	1.10499		mmu-miR-466d-3p-4395665	25.0533	25.082	-6.62999	-6.66859	-0.0385986	1.02712
mmu-miR-434-5p-4395711	28.9483	28.416	0.159525	-0.332645	-0.49217	1.40656
mmu-miR-448-4373206	32.697	32.3345	3.90826	3.58583	-0.322434	1.25044
mmu-miR-449a-4373207	30.8583	31.1806	2.06954	2.43191	0.362371	0.777885
mmu-miR-450a-5p-4395414	33.8891	32.3135	5.10034	3.56489	-1.53546	2.8988
mmu-miR-451-4373360	31.4103	31.2267	2.62151	2.478	-0.143506	1.10459
mmu-miR-467e-4395698	34.6919	34.1383	5.90319	5.3897	-0.513495	1.4275
mmu-miR-484-4381032	26.5264	26.5515	-2.26236	-2.19717	0.0651966	0.955815
mmu-miR-486-4378096	27.8377	28.1868	-0.951095	-0.561858	0.389237	0.763533
mmu-miR-487b-4378102	25.5434	25.4125	-3.24539	-3.3361	-0.0907115	1.0649
mmu-miR-494-4395476	27.2034	26.5378	-1.5854	-2.21087	-0.625476	1.54272
mmu-miR-495-4381078	26.7248	26.608	-2.06391	-2.14067	-0.0767603	1.05465
mmu-miR-497-4381046	27.6777	27.2978	-1.11109	-1.4509	-0.339808	1.26559
mmu-miR-499-4381047	31.5372	30.7315	2.74844	1.98281	-0.765622	1.7001
mmu-miR-500-4395736	32.7663	32.473	3.97755	3.72432	-0.253225	1.19187
mmu-miR-503-4395586	30.4478	30.2396	1.65905	1.49092	-0.168128	1.1236
mmu-miR-532-3p-4395466	29.1991	29.2051	0.410298	0.45649	0.0461924	0.968489
mmu-miR-532-5p-4380928	32.0486	31.7891	3.25983	3.04047	-0.219355	1.16421
rno-miR-532-5p-4395752	27.6005	27.4437	-1.18824	-1.30494	-0.116699	1.08425
mmu-miR-539-4378103	21.7001	21.8453	-7.08866	-6.90331	0.185348	0.879437
mmu-miR-540-3p-4378119	33.0184	32.3015	4.22968	3.55284	-0.676842	1.59864
mmu-miR-542-3p-4378101	33.6913	32.7191	4.90258	3.97045	-0.932131	1.90809
mmu-miR-542-5p-4395693	31.736	31.657	2.94727	2.90835	-0.0389253	1.02735
mmu-miR-543-4395487	28.0665	28.091	-0.722289	-0.657643	0.0646457	0.95618
mmu-miR-544-4395680	30.3815	30.0203	1.59275	1.27162	-0.321129	1.24931
mmu-miR-551b-4380945	31.3598	30.3814	2.57105	1.63279	-0.938256	1.91621
mmu-miR-574-3p-4395460	27.6469	27.488	-1.14187	-1.26062	-0.118754	1.0858
mmu-miR-582-3p-4395697	34.347	32.8109	5.5582	4.06222	-1.49598	2.82056
mmu-miR-582-5p-4395696	31.4291	30.5329	2.64032	1.78429	-0.85603	1.81005
mmu-miR-598-4395606	29.2268	28.9123	0.43809	0.163667	-0.274423	1.20951
rno-miR-598-5p-4395754	32.0888	32.3543	3.3	3.60569	0.305691	0.809054
mmu-miR-665-4395737	34.1649	34.0949	5.37615	5.3462	-0.0299514	1.02098
mmu-miR-671-3p-4395433	31.0434	30.6645	2.25467	1.91585	-0.338823	1.26472
mmu-miR-672-4395438	26.9703	27.3833	-1.81849	-1.36536	0.453131	0.730456
mmu-miR-674-4395193	30.3237	29.6064	1.53496	0.857782	-0.677176	1.59901
mmu-miR-708-4395452	26.0875	25.7743	-2.7013	-2.97434	-0.273046	1.20836
mmu-miR-743a-4395599	34.406	33.9819	5.61727	5.2333	-0.383969	1.30493
mmu-miR-744-4395435	26.1067	26.1767	-2.68204	-2.57191	0.110132	0.926504
rno-miR-758-4395180	28.6288	29.2184	-0.159951	0.469731	0.629682	0.646319
mmu-miR-872-4395375	27.5779	27.3272	-1.21084	-1.42145	-0.210614	1.15718
mmu-miR-873-4395467	31.9879	32.6109	3.19914	3.86227	0.663129	0.631507
mmu-miR-879-4395602	33.0406	32.5929	4.25189	3.8442	-0.407683	1.32655
mmu-miR-125b-3p-4395489	33.6758	33.9697	4.88707	5.221	0.333936	0.793369
mmu-miR-143-4395360	24.2276	24.1676	-4.56117	-4.58105	-0.0198734	1.01387
rno-miR-219-2-3p-4395501	28.3817	28.3229	-0.407045	-0.425713	-0.0186684	1.01302
mmu-miR-324-3p-4395639	30.1144	30.1532	1.32567	1.40453	0.0788677	0.9468
mmu-miR-351-4373345	32.6896	33.5689	3.90088	4.82021	0.919325	0.528756
rno-miR-381-4381102	29.6198	29.6746	0.831017	0.925925	0.0949082	0.936332
rno-miR-409-5p-4381098	34.5942	34.9751	#VALUE!	6.22649	#VALUE!	#VALUE!
rno-miR-450a-4381124	29.1126	29.7837	0.323881	1.03508	0.711203	0.610811
mmu-miR-488-4381074	30.8581	30.2668	2.06933	1.51813	-0.5512	1.4653
mmu-miR-490-4373215	32.0222	31.0996	3.23341	2.35095	-0.882456	1.84351
mmu-miR-496-4386771	32.821	32.5855	4.03227	3.83682	-0.195457	1.14509
rno-miR-505-4381097	32.0406	31.9531	3.2518	3.2045	-0.047302	1.03333
mmu-miR-652-4395463	25.8966	25.7215	-2.8922	-3.0271	-0.134898	1.09801
mmu-miR-667-4386769	26.7671	26.8265	-2.0217	-1.92217	0.099534	0.933334
mmu-miR-668-4386767	31.5483	31.9019	2.7595	3.15325	0.393748	0.761149
mmu-miR-680-4381079	32.8283	33.0987	4.03954	4.35008	0.310537	0.806341
mmu-miR-685-4386748	32.5982	31.9452	3.80943	3.19659	-0.612838	1.52926
mmu-miR-687-4386750	32.5135	32.0889	3.72475	3.34025	-0.3845	1.30541
mmu-let-7a-4373169	27.3154	27.0577	-1.4734	-1.69096	-0.217562	1.16277
mmu-let-7f-4373164	29.0702	28.783	0.2814	0.0343462	-0.247054	1.18678
mmu-miR-106b-4373155	26.8048	26.5981	-1.98398	-2.15052	-0.166548	1.12237
mmu-miR-155-4395701	29.1192	30.0059	0.330417	1.25726	0.926842	0.526009
mmu-miR-17-4395419	24.1537	24.0134	-4.63505	-4.73525	-0.100202	1.07192
mmu-miR-29a-4395223	18.841	18.128	-9.94773	-10.6207	-0.672923	1.5943
mmu-miR-30a-4373061	24.0123	23.6155	-4.77647	-5.13315	-0.356677	1.28047
mmu-miR-30e-4395334	23.5033	22.9981	-5.28549	-5.7506	-0.465103	1.38042
mmu-miR-31-4373331	25.5065	25.6545	-3.28227	-3.09417	0.188105	0.877758
mmu-miR-34b-3p-4395748	27.3456	28.0413	-1.44312	-0.707315	0.735809	0.600481
mmu-miR-92a-4373013	27.0531	26.8846	-1.73569	-1.86404	-0.12835	1.09304
rno-miR-190b-4395749	29.5142	29.2316	0.725474	0.482997	-0.242477	1.18302
mmu-miR-129-5p-4373171	30.6134	30.4133	1.82466	1.66462	-0.160044	1.11732
mmu-miR-187-4373307	28.4051	28.6081	-0.383681	-0.140531	0.243151	0.844898
mmu-miR-106a-4395589	25.2246	24.8928	-3.56414	-3.85583	-0.291687	1.22407
mmu-miR-188-5p-4395431	30.8826	30.6309	2.09385	1.88227	-0.211581	1.15796
mmu-miR-322-4378107	27.8839	27.9201	-0.904854	-0.828561	0.0762932	0.948492
